# Supplementary material for: The use of non-model Drosophila species to study natural variation in TOR pathway signaling
Source: PLoS One. 2022 Sep 22;17(9):e0270436. doi: 10.1371/journal.pone.0270436 (PMC9499319; doi:10.1371/journal.pone.0270436)
Supplement: S1 File — p-values for all compared survival curves regarding longevity are shown. (XLSX) [file pone.0270436.s005.xlsx]

## Sheet: Sheet1
Experiment 1 "S1"							Experiment 2 "S2"								Experiment Life vs Dead yeast
data: Females Experiment 1							data: Mel Females								data: Mel Female				data: Mel Female
1 scoop 1/2 scoop 1/4 scoop ad libitum							ad libitum ad libitum with rapa minimum								dead yeast minimum				control
1/2 scoop 0.0895 - - -							ad libitum with rapa 7.4e-05 - -								minimum 0.01258 -				rapamycin 0.038
1/4 scoop 0.0017 0.0895 - -							minimum 0.34434 1.1e-07 -								No yeast 0.02066 0.00022
ad libitum 0.0165 0.2629 0.4205 -							No yeast 0.01884 7.4e-05 0.00011												data: Mel Male
No yeast 3.3e-07 1.1e-06 0.0035 0.0165
															data: Gut Female				control
data: Males Experiment 1							data: Gut Female												rapamycin 0.35
															dead yeast minimum
1 scoop 1/2 scoop 1/4 scoop ad libitum							ad libitum ad libitum with rapa minimum								minimum 0.00025 -				P value adjustment method: BH
1/2 scoop 0.0119 - - -							ad libitum with rapa 0.00024 - -								No yeast 0.04108 6.8e-07
1/4 scoop 0.0241 0.5180 - -							minimum 0.00035 0.76653 -
ad libitum 0.0081 1.5e-06 1.5e-06 -							No yeast 1.3e-10 0.00042 6.8e-07
No yeast 0.1117 0.3149 0.4255 1.7e-06															data: Def Female
							data: Def Female								dead yeast minimum
															minimum 0.11 -
							ad libitum ad libitum with rapa minimum								No yeast 1.1e-07 7.7e-09
							ad libitum with rapa 0.0087 - -
							minimum 2.9e-07 3.7e-05 -
							No yeast 5.2e-11 5.2e-11 5.1e-09								data: Tri Female
															dead yeast minimum
							data: Tri Female								minimum 7.4e-06 -
															No yeast 0.55 1.3e-06
							ad libitum ad libitum with rapa minimum
							ad libitum with rapa 0.45480 - -
							minimum 0.00016 4.5e-06 -								data: Mel Male
							No yeast 2.5e-11 4.1e-14 8.6e-07
															dead yeast minimum
															minimum 0.06275 -
							data: Mel Male								No yeast 0.00031 0.08976
							ad libitum ad libitum with rapa minimum
							ad libitum with rapa 0.0477 - -								data: Gut Male
							minimum 0.0011 0.0898 -
							No yeast 0.0011 0.0838 0.0898								dead yeast minimum
															minimum 0.0169 -
							data: Gut Male								No yeast 0.0309 0.0011
							ad libitum ad libitum with rapa minimum								data: Def Male
							ad libitum with rapa 0.09551 - -
							minimum 0.00085 0.27740 -								dead yeast minimum
							No yeast 3.4e-10 4.5e-06 0.00073								minimum 0.55 -
															No yeast 1.1e-07 2.4e-07
							data: Def Male
							ad libitum ad libitum with rapa minimum								data: Tri Male
							ad libitum with rapa 2.8e-11 - -
							minimum 2.3e-13 4.5e-05 -								dead yeast minimum
							No yeast 2.2e-14 5.0e-13 1.9e-07								minimum 2.5e-07 -
															No yeast 0.86 1.6e-07
							data: Tri Male
															P value adjustment method: BH
							ad libitum ad libitum with rapa minimum
							ad libitum with rapa 0.23 - -
							minimum 9.6e-05 3.2e-05 -
							No yeast 1.2e-11 4.0e-11 1.1e-07
							P value adjustment method: BH
